# Supplementary material for: Lifelong cytomegalovirus and early‐LIFE irradiation synergistically potentiate age‐related defects in response to vaccination and infection
Source: Aging Cell. 2022 Jun 3;21(7):e13648. doi: 10.1111/acel.13648 (PMC9282846; doi:10.1111/acel.13648)
Supplement: Supplementary file 2 — Appendix S2 [file ACEL-21-e13648-s001.xlsx]

## Sheet: Fig. 1
GRAPHIC OF EXPERIMENTAL DESIGN

## Sheet: Fig. 2
	DAY	Not Infected 0Gy	Not Infected 4Gy	MCMV+ 0Gy	MCMV+ 4Gy	Age-matched Non-vaccinated
	7					1
	9					1
	9					1
	9					1
	9					1
	9					1
	9
	9				1
	10					1
	10					1
	10	1
	10			1
	10
	10				1
	10				1
	10				1
	11					1
	11					1
	11	1
	11
	12					1
	12		1
	13
	13
	13
	13			1
	13
	14					1
	14
	14				1
	15
	15			1
	15			1
	17
	20		1
	21
	22	0
	22	0
	22	0
	22	0
	22	0
	22	0
	22	0
	22	0
	22	0
	22	0
	22	0
	22	0
	22	0
	22	0
	22	0
	22	0
	22	0
	22	0
	22	0
	22	0
	22	0
	22	0
	22
	22
	22
	22
	22
	22
	22
	22
	22
	22
	22
	22
	22
	22
	22
	22
	22
	22
	22
	22
	22
	22
	22
	22
	22
	22
	22
	22
	22
	22
	22
	22
	22
	22		0
	22		0
	22		0
	22		0
	22		0
	22		0
	22		0
	22		0
	22		0
	22		0
	22		0
	22		0
	22		0
	22		0
	22		0
	22		0
	22		0
	22		0
	22		0
	22		0
	22		0
	22			0
	22			0
	22			0
	22			0
	22			0
	22			0
	22			0
	22			0
	22			0
	22			0
	22			0
	22			0
	22			0
	22			0
	22			0
	22
	22
	22
	22
	22
	22
	22
	22
	22
	22
	22
	22
	22
	22
	22
	22
	22
	22
	22
	22
	22
	22
	22
	22
	22
	22
	22
	22
	22
	22
	22
	22
	22
	22
	22
	22
	22				0
	22				0
	22				0
	22				0
	22				0
	22				0
	22				0
	22				0
	22				0
	22				0
	22				0
	22				0
	2
	3				1
	7					1
	9
	9					1
	9					1
	9					1
	9					1
	9					1
	10
	10				1
	10				1
	10				1
	10
	10
	10		1
	10					1
	10					1
	10	1
	11
	11
	11
	11
	11
	11		1
	12
	12					1
	12
	13	1
	13
	13
	13			1
	22			0
	22			0
	22			0
	22			0
	22			0
	22			0
	22			0
	22			0
	22			0
	22			0
	22			0
	22			0
	22			0
	22			0
	22			0
	22
	22
	22
	22
	22
	22
	22
	22
	22
	22
	22
	22
	22
	22
	22
	22
	22
	22
	22
	22
	22
	22
	22
	22
	22
	22
	22
	22
	22
	22
	22
	22
	22
	22
	22				0
	22				0
	22				0
	22				0
	22				0
	22	0
	22	0
	22	0
	22	0
	22	0
	22	0
	22	0
	22	0
	22	0
	22	0
	22	0
	22	0
	22	0
	22
	22
	22
	22
	22
	22
	22
	22
	22
	22
	22
	22
	22
	22
	22
	22
	22
	22
	22
	22
	22
	22
	22
	22
	22
	22
	22
	22
	22
	22
	22
	22
	22
	22
	22
	22
	22
	22
	22
	22
	22
	22
	22
	22
	22
	22
	22
	22
	22
	22
	22
	22		0
	22		0
	22		0
	22		0
	22		0
	22		0
	22		0
	22		0
	22		0
	22		0
	22		0
	22		0
	22		0
	22		0
	22		0
	22					0
	22					0
	22					0

## Sheet: Fig. 3
FIGURE	DATA
	AVX	0	1	2	4	M0	M1	M2	M4
3A	484.628	17.2181	99.0228	48.5342	233.735	77.1482	168.1	62.0695	83.5781
	597.359	42.6161	333.394	110.075	258.94	114.551	57.2124	55.7738	72.5587
	490.664	84.0067	74.2035	87.8105	1.40679	92.9162	121.484	31.0092	9.47371
	333.679	40.196	131.262	60.2533	107.663	50.5096	58.2376	63.3374	68.2294
	397.944	76.7987	158.688	49.7629	80.8849	107.584	49.2098	51.7981	123.784
	348.892	116.259	56.8732	10.3519	65.7359	68.4106	217.12	87.1425	51.7231
	408.2	108.455	99.6468	30.3177	60.741	80.4948	108.62	74.9653	83.0784
	185.121		109.104	47.7901			41.8113
	446.441			83.2563
	451.295
	237.117
	AVX	0	1	2	4	M0	M1	M2	M4
3B	84.7	66.7	57.7	59.8	56.4	30.7	51.2	49.2	18.6
	88.4	70.4	58.2	45.5	50.6	47.2	11.8	54	58
	87.4	60.7	62.8	53.2	84.6	50.4	50.7	57.6	28.1
	84.9	65.7	56.2	49.2	46.7	50.8	65.2	52.5	28.8
	83.6	46.3	53.2	52.4	45.9	46.4	48.1	20.5	44.6
	83.2	52.3	65	72.5	54.7	51.4	69.6	34.7	70.4
	88.6	54.1	71.4	61.4	69.9	43.2	66.5	75.8	59
	82.8	76.1	71.6	61.5	70.5	47.3	83.2	70.6	51.9
	87	68.6	50.3	23.3	76.8	81	76.9	62.3	43.7
	85.5	69.7	79.8	63.7	76.2	77.2	72.9	65.4	54.5
	80.4	71.9	53.8	65.7	65.9	57.1	47.3	81.2	44.1
		43.9	70.1	53.6	68.8	73.2	25.5	75.6	35.9
		51.4	45.1	33	64.6	68.1	39.9	72.1	66.5
		70.9	77.9	76.5	77.4	77.2	53.2	70.6	48.9
		72.5	75.9	71.3	68.7	60.8	40.8	29.4	21.1
		62.8	76.6	79.4	60.1	39.4	67.3	76.9	67.5
		62.7	53.3	69	44.9			54.7
		55.3			43.5			39.8
		51.6			70.5			31.6
		45.4			80.9			60
					45.6
	AVX	0	1	2	4	M0	M1	M2	M4
3C	57.2	39.7	35.9	36.2	36.2	28.7	36.7	45.9	31.4
	60.3	48.5	40.8	33.6	29	30.6	51.7	44.6	37.7
	64.3	29.9	51.3	26.6	54.1	32.7	37	38.2	53.1
	55.2	44.1	36.2	32.7	62.9	32.9	44.1	47.5	37.3
	61.8	39.8	29.7	23.8	29.7	33.3	37.6	32.5	37.7
	57	26.7	37.8	43.5	35	29.8	47.6	45.2	43.8
	62.5	32.8	37.4	47.8	46.2	29.5	51	53.8	53.4
	52.9	42.4	44.8	57.1	45.7	37.2	56.3	47.9	38.7
	58.9	51.6	50.3	25.6	47.2	49.2	49.4	43.1	47.5
	53.7	57.3	44.4	34.4	40.5	42.4	41.8	39.2	40.3
	53.6	51.3	53.8	44.4	43.3	38.5	43.3	60	46.1
		34.7	47.3	40.5	41.9	41.5	27.7	48.1	62.8
		46.8	35.2	56.3	46.6	45.4	30.3	50	71.2
		32.7	51	54	47.2	50	31	48.1	47.1
		43.3	46.7	50	44	49.7	46.1	63	30.1
		56.8	46.8	49.7	41.6	36.5	49.1	54.1	47.5
		41.7	35.1	48.1	26.6			38
		35.9			28.4			33.1
		37.1			45.5			41.9
		28.5			54.8			47
					34.4
	M0	M1	M2	M4
3D	0.690971	0.509088	0.416251	0.209658
	1.61808	0.279281	0.208119	0.307879
	0.844179	0.135432	0.215454	0.150814
	1.09	0.75616	0.136658	0.183815
	0.173985	0.722899	0.286566	0.613624
	0.633069	0.564804	0.271365	0.167431
	0.577405	0.696715	0.340608	0.339679
	0.960235	0.167343	0.0925745	1.48353
	2.60405	2.9838	1.10174	1.28793
	0.808017	1.01553	0.989995	0.16816
	0.871319	2.15635	0.550419	1.21108
	1.29375	1.03373	1.12425	2.19719
	1.0494	0.873483	1.10174	0.918094
	0.57046	3.85391	0.989995	1.47466
	1.21507	1.92802	0.550419
	0.772635	0.742157	1.12425
	0.909116
	M0	M1	M2	M4
3E	1.03147	0.977487	0.963703	0.923501
	0.933839	1.0108	0.940731	0.979784
	1.04985	1.0108	0.629451	0.895934
	0.971744	1.00735	0.606478	1.04181
	0.997014	1.06478	0.959109	1.051
	1.02803	1.00276	0.87411	0.706409
	1.00391	1.01884	0.592695	0.685734
	0.988973	0.908569	0.90742	0.658167
	0.846543	0.956811	0.800597	0.925798
	0.997014	0.969446	0.963703	0.753503
	1.04526	1.11647	0.844245	1.02113
	1.04181	0.997014	0.778773	0.330153
	0.993568	0.921204	1.04296	1.02951
	1.03262	0.908809	0.814381	0.49878
	1.03836	0.209452	0.886745	0.511205
	0.54493	0.899934	0.706409	0.791658
	0.837808	1.15731	0.873308	1.24961
	0.894608	0.853783	0.958509	1.04726
	0.901709	1.23541	1.02241	0.921234
	0.823608	1.18039	0.931884	0.775682
	0.912359	1.47681	0.363878	0.967384
	0.766807	1.36499	0.615931	0.782782
	0.839583	1.29399	1.34546	0.637231
	1.43776	0.839583	1.25316	1.18039
	1.37031	0.452629	1.10583	0.867983
	1.01354	0.708232	1.16086	0.374528
	1.29931	0.944309	1.44131	1.19814
	1.20879	0.724207	1.34191
	1.37031	1.19459	1.27979
	1.07921		1.25316
	0.699357		0.521855
			1.36499
			0.970934
			0.706457
			0.560905
			1.06501
	ANV	ONV	AVX	0	1	2	4	M0	M1	M2	M4
3F	0.550836	0.772858	1.69016	1.4976	5.07621	2.50917	3.54486	2.02552	2.92956	8.92749	1.16714
	0.966197	0.584081	3.45684	16.5159	5.66469	1.31533	0.0807254	4.66189	5.49813	10.3008	1.99181
	0.2896	1.22023	4.47778	8.55452	7.4152	1.33123	4.15625	6.03988	5.49824	5.93541	8.17555
	0.768375	0.711733	5.03063	9.1432	6.56437	4.26741	2.3158	5.64489	6.65886	9.88042	7.64459
	0.888981	0.233059	4.8013	7.57298	3.46654	3.89821	6.201	6.00912	3.6666	4.0733	1.76186
	0.400473	2.05429	10.7748	3.88621	5.12952	8.39376	5.34128	8.3063		4.5792	7.80361
	1.16302	1.65523	4.61714		0.685136	5.38272	7.14668	6.77239		12.3473	6.47376
	0.44	1.43969	5.2756		2.11331	9.08208		5.4055			1.37693
		1.03953			2.71901			13.4322			22.2224
		0.822498			7.31438			5.87981
		0.357
		0.479
	Adult	0	1	2	4	M0	M1	M2	M4
	320	15	10	15	10	20	10	10	10
3G	1280	0	20	10	30	10	10	15	10
		30	5	10	5	0	15	10	10
		20	30	15	15	10	15	10	40
		20	10	0	10	30	30	10	10
		5	15	0	10	10	30	15	10
		40	0	10	10	15	10	20	10
		30	0	10	15	20	15	0	30
		50	40	5	10	60	5	20
		20	10	40	20	10		10
		15	10	15		25		10
		15	0	10		30		60

## Sheet: Fig. 4
FIGURE	DATA
		TNFa+												IFNg+												GzB+
4A	ANV	1.05668	0.9375	1.00965	1.03234									1.03899	1.34848	1.48579	1.43029									0.921376	1.04311	1.0448	1.06608
	AVX	1.28837	0.968153	0.964567	0.767273	0.922115	1.1088	1.02602	0.913534	1.40567	1.85792	1.31072	0.996403	1.454	1.18468	1.16016	0.951076	1.42612	1.13855	0.994231	1.20736	1.23792	1.44493	1.26391	0.989865	1	0.828571	0.607843	0.850312	0.975764	0.902913	1.01925	0.766116	0.811404	0.791071	1.04717	0.772222
	ONV	0.828814	1.32404	1.17731	1.67973	1.42718	1.07327	1.33042	1.45928	1.09259	0.834008	1.07008	1.21553	1.74224	1.27273	1.15726	1.28125	1.21897	1.0625	1.35688	1.34658	1.24751	0.99529	0.802878	0.949791	1.65652	1.63522	2.16937	1.3601	1.39452	1.29424	1.40456	1.45812	1.59812	1.56069	1.15189	1.27767
	M0	1.43401	1.53846	1.50289	0.980583	1.64972	1.22478	1.47443	1.2037	1.12407	1.24731			0.973202	1.29655	1.3008	1.12317	1.14	1.3109	1.20484	1.01734	0.939837	0.994358			1.34711	1.4386	0.812155	1.13475	2.06306	1.80773	1.34546	0.897849	1.71569	1.35211
	M1	1.24812	1.42857	1.15828	0.731193	1.28959	0.894796	1.13459	0.991228	1.24005	0.926337			0.884774	0.721472	1.65568	0.753741	1.06139	1.20465	1.27428	1.00148	0.865885	1.38476			0.669492	0.29122	1.26214	1.53982	1.32727	0.925926	1.12598	1.61905	1.06957	1.35524
	M2	1.16136	1.04746	1.20092	1.36038	1.1325	0.982719	1.43396	0.99073	1.27128	0.910526			1.27553	1.17844	1.11905	1.45315	1.17637	1.14364	1.21982	1.28732	1.10318	1.15268			2.09375	1.06207	1.66667	1.36082	1.56667	1.54	1.23894	1.16176	1.12281	0.879121
	M4	1.53477	1.81944	1.67147	1.2095	1.08333	0.945946	1.08777	0.925926	0.82844	0.866667			1.37522	1.32132	0.915698	0.739425	1.02802	1.04402	0.97989	0.996904	1.11878	0.829705			1.45536	1.66372	1.92727	0.768657	0.758454	1.16522	1.60748	4.68421	2.01539	2.67215
	0	1.19622	0.937589	1.06354	1.55688	1.23719	1.03226	1.10492	1.04859	1.23109	1.08135			1.13734	0.872255	1.0123	1.25961	1.11597	1.04396	1.11257	1.10895	1.14516	1.184			1.02941	0.954128	1.46364	1.10714	0.549763	0.750758	1.0708	1.68702	0.815385	1.17361
	1	1.31828	1.13723	1.04033	1.55863	1.40179	1.40246	1.30071	1.35966	0.914402	1.27859			1.54234	1.44065	0.858954	1.23781	0.92599	0.894118	1.05805	1.0668	1.2591	0.97996			1.98347	4.02609	0.825641	0.699301	0.966387	1.18421	1.19298	0.755556	0.927928	0.970874
	2	1.4306	1.11988	1.06277	0.773347	0.785799	1.29121	1.01244	1.34718	1.16542	1.26191			1.18726	1.46853	1.37902	0.896946	0.970332	1.26087	1.02917	1.01246	1.06653	1.13034			0.670051	1.33065	0.725352	0.957426	0.765432	1.08917	1.01754	0.977273	0.963636	1.33071
	4	1.01703	1.14884	0.861264	1.51938	1.49923	1.90789	1.34226	1.49211	1.83929	1.61206			1.09683	1.04	0.843318	0.811236	0.969388	0.814935	0.858951	0.871224	1.34156	1.38013			0.806667	0.795276	0.502105	0.850926	0.884892	0.87395	0.666667	0.19395	0.581197	0.442458
		GzB+ IFNg+												GzB+ IFNg+ TNFa+												IFNg+ TNFa+
4B	ANV	2.44376	7.26841	0.707143	1.86364									2.44376	3.2304	0.225961	0.501146									2.827	3.0303	1.38889	1.71818
	AVX	1.37778	1.21951	2.02899	1.56493	3.44432	1.29091	7.97327	1.20238	1.11894	2.4375	3.6755	1.04023	0.606283	4.08578	0.465701	1.8751	3.54869	1.09231			2.41627	5.265	8.4106	3.6937	4.16084	1.41034	3.37648	1.43396	2.92021	2.70952	2.085	2.48498	1.78014	5.67826	11.5894	1.67929
	ONV	9.94726	4.97497	3.67016	3.3813	2.91818	2.65031	2.18919	2.79445	2.76891	1.69325	0.421512	2.35979	3.04112	6.38479	3.05825	2.8257	5.21861	2.11049	2.59149	1.15705	0.0822293	1.05444			2.08421	13.1078	3.19001	3.2968	3.44355	1.32692	3.95349	3.72868	3.46154	1.4632	0.401496	0.884615
	M0	1.55592	3.05556	1.84585	1.10166	6.90977	4.84158	3.03247	1.06726	1.37281	2.15287			1.56957		5.27386	0.318164	14.4665		13.5687	2.66222	2.7116	2.50885			2.32812	12.6437	6.71028	0.807571	2.51948	15.3465	7.1021	2.8375	2.86319	4.65833
	M1	0.874636	0.0920844	0.669261	3.16895	2.27619	2.15481	2.09774	6.60098	0.80618	3.64375			1.26652	0.186168	0.697147	1.97061	2.70531	1.1292	2.33838	3.81057	0.642822	6.6462			1.36095	0.273333	1.72222	1.25581	2.84956	1.21843	4.12621	3.35897	1.12687	2.80741
	M2	4.53968	1.83766	6.31429	3.18493	4.12463	2.18684	0.719231	1.31356	1.06908	1.59244			9.94559	5.23734	11.0765	1.64617	9.19045	3.0141	2.19365	1.28711	1.16204	1.03924			4.46903	5.13954	6.64452	1.84293	4.19876	1.03476	1.58	2.3374	2.17031	0.936599
	M4	2.15748	7.17949	8.65169	0.651811	2.02347	1.46448	6.79144	4.6135	3.43458	3.67			2.24138		4.04808	1.02593	2.36664	2.04178	6.17169	3.48634	2.49945	2.67604			4.97605	4.61538	27.1298	3.9604	2.32692	2.12698	1.90428	0.944162	1.05	1.60569
	0	2.43931	1.50848	1.32883	1.73077	0.293675	0.451351	1.2	1.51623	0.832168	1.55157			1.49203	1.25319	2.29823	7.96864	0.704819	1.79321	1.15596	7.56301	1.86283	2.954			2.98913	1.47581	2.09043	4.21693	7.5985	1.00553	1.78895	1.01342	3.88462	0.64702
	1	3.67157	70.463	0.910615	0.232445	0.736508	0.62013	1.06579	0.441528	2.02069	1.65487			2.77864	19.6142	1.10184	0.251282	5.71823	1.59683	0.161467	0.721669	2.22298				6.17647	9.94253	0.842657	1.98214	3.75214	1.80755	2.15287	0.731656	1.59934	1.57143
	2	0.46015	2.84571	0.786885	0.93865	0.469717	0.743158	3.27114	0.936364	1.23214	2.49558			2.64021	3.32	1.36287	1.2262	0.11599	0.97967	3.87303	1.63864	0.540516	4.49653			7.16832	4.49134	0.612466	5.77348	0.36092	2.32492	3.63208	1.85	2.21569	2.29771
	4	0.937705	0.359606	0.135556	1.0442	0.844611	1.24775	0.723809	0.39011	0.978589	0.5			1.48288		0.444444	0.70554	0.908116	2.31303	0.513966	0.486743	6.25655	1.30039			1.33443	0.580645	0.102027	0.746575	3.32727	4.31701	1.57143	3.27014	6.9863	9.25319
	ANV	ONV	AVX	0	1	2	4	M0	M1	M2	M4
4C	22.7	9	3.42	13.2	6.08	18.5	5.79	1.7	0.49	13	13.4
	29.7	2.85	2.57	7.04	8.49	12.2	0.558	4.63	2.84	6.98	8.02
	26.7	16.4	1.34	8.3	13.3	16.3	7.33	10	6.59	5.04	4.79
	26.5	5.17	1.73	3.42	13.5	15.3	5.37	1.88	15.2	4.44	11.2
	31.3	6.59	5.01	5.25	11.3	7.84	6.28	5.71	5.95	21.5	3.12
	18.4	14.5	0.958	1.74	4.52	4.75	6.6	12.1	3.46	7.04	1.09
	18.1	6.41	1.55	10.5	7.02	8.9	1.99	5.36	12.2	10	13
	17.3	8.09	1.92	5.56	2.26	8.89	10.9	3.38	13.7	4.51	6.1
	25.8	8.23	1.09	12.1	5.47	8.79	11.3	19.3	4.32	7.09	20.1
	17.9	7.54	4.79	4.08	13	14.8	11.6	8.12	3.32	13.4	4.56
	0.206	4.1	9.46	5.03	11.2	1.89	7.76	0.346	1.43	10.7	1.97
		9.22	2.91	5.69	18.9	3.54	20	9.56	5.98	8.71	0.717
				2.47	9.52	2.46	19.4	5.91	4.53	7.14	4.36
				10.9	4.53	8.89	2.77	5.18	20	2.84	1.87
				5.98	7.54	7.75	4.59	10.6		9.25
				31.9	11	6.65	1.4	8.05		3.36
				3.78	16.9	16.2	13.1			5.12
				18.5	4.87	8	10.5			17.9
				5.2	4.35		0.519
				5.73
				3.95
	M0	M1	M2	M4
4D	0.277465	0.0638836	1.83642	1.73991
	2.17091	0.701535	0.571193	2.82154
	1.70388	0.368532	0.43547	0.464751
	0.164164	1.05324	1.26103	2.13665
	0.169656	0.834847	0.108689	0.991084
	1.74305	0.204839	1.59293	2.33526
	1.90675	1.51673	0.359025	0.715603
	0.303745	0.759871	0.978361	0.225984
	0.183707	0.646309	0.992042	2.98005
	1.37667	0.812664	0.286262	0.992042
	1.56273	1.5355	0.301623	0.286262
	1.33205	0.0907241	0.288893	0.301623
	0.750145	1.0093	2.11541	0.288893
	1.4509	0.84186	0.227169	2.11541
	1.34157	0.167899	2.37668	0.227169
	1.25752			2.37668
	0.119027
	2.13707
	0.0436943
	0.00529731
	M0	M1	M2	M4
4E	1.20148	1.14847	1.03363	1.13838
	0.946546	1.19265	1.16362	1.12828
	1.0778	1.03615	1.00586	1.09799
	1.06265	0.748402	0.782478	1.10935
	1.01217	0.594431	1.00713	1.13081
	1.14847	0.797622	1.10683	1.02101
	1.10304	1.1775	0.867036	1.04372
	1.15605	0.899849	0.901111	0.952856
	1.01974	1.21537	0.923829	0.860726
	0.720637	0.798884	1.10935	1.25828
	0.988194	0.883443	0.997028	1.07023
	0.993242	0.304157	0.778691	1.07023
	0.63103	1.0412	0.978097	1.05004
	0.889753	1.16362	1.21915	1.04499
	0.63103	0.699182	1.05382	1.23303
	0.968001	1.01722	1.06013	1.21789
	1.02227	1.02984	1.01722	1.2141
	1.02984	0.931401	1.24061	1.23934
	0.970525	1.06644	1.08537	1.16362
	1.22672	0.968001	1.20274	0.931401
	1.18255	1.05004	1.13333	1.18886
	0.956642	0.973049	1.08916	1.06644
	1.151	0.882181	1.19012	1.18634
	1.20779	1.05508	1.08285
	1.05004	1.13964	1.06265
	0.368522		1.02353
	1.09926		1.06265
	1.13712		1.1144
	0.937711		1.07654
	1.06013		0.903636
	1.05004		1.17498
	M0	M1	M2	M4
4F	1.04943	1.05947	1.06616	1.01597
	1.06839	0.97917	1.05724	1.0327
	1.02713	1.07397	0.923409	0.984747
	1.06616	0.971364	0.795158	0.989208
	0.982516	0.394791	0.925639	1.10073
	1.07397	0.963557	0.941253	1.0182
	0.990323	1.01263	0.990323	0.97471
	1.07285	1.02155	1.02713	1.0762
	0.997014	1.02378	1.05724	0.985862
	0.760586	0.779544	1.00817	1.10965
	0.970249	0.507429	1.0104	0.97694
	1.02043	0.140519	1.00036	1.00705
	0.743857	1.03605	1.07173	1.00482
	1.06727	1.03382	1.06393	1.02266
	1.11523	1.04608	1.04497	1.05389
	0.97471	1.07397	1.00259	1.084
	0.999244	1.0472	1.03605	1.08623
	1.07062	1.05501	1.08289	1.10073
	0.95129	1.08512	1.09515	1.0104
	1.084	1.0327	1.0617	0.920063
	1.02713	0.957981	1.05724	0.889952
	1.04051	0.913372	0.993668	1.0617
	1.06058	1.01932	1.10519	1.07508
	1.08623	1.02489	0.966903
	1.0695	1.09739	1.03382
	0.46282		1.02713
	1.08177		1.0104
	1.00482		1.0104
	0.972479		1.01486
	1.08289		0.959096
	1.02601		1.10742

## Sheet: Fig. 5
FIGURE	DATA
		NS4B				m38				m139
5A	Prior to WNV	64.1	68.4	62	65.3	209	220	166	208	177	194	181	162
	Day 8 post-WNV	990	709	995	712	683	637	434	454	672	486	447	382
	NS4B	m38	m139	m45	OVA	CD44hi
5C	990	683	672	396	330	340
	709	637	486	297	374	249
	995	434	447	225	280	212
	712	454	382	194	237	205
	WNV Day 3	No WNV
5D	10.6506	0.979684
	9.22332	0.850588
	7.21121	0.480394
	9.55976	0.667169
	CMV+ 4 Gy	CMV+	CMV-
5E	973.389	96.2055	0
	1538.05	70.2601	0
	469.193	244.383	0
	CMV+ 0 Gy	CMV+ 4 Gy	CMV+ 1 Gy	CMV+ .5 Gy	CMV+ .1 Gy
5F	0.635892	17.8042	15.4667	2.05546	3.86715
	1.07405	16.6564	15.2095	7.60421	1.67589
	0.661255	5.23497	14.0616	0.35897	1.07466
		6.41626	22.3005	0.74972
	CMV+	CMV+ 103-4 Lm
5G	0.635892	4.87122
	1.07405	40.2468
	2.2142	81.5905
	0.661255	3.6592
		28.4901
		34.6387
		18.052
		33.7395

## Sheet: Fig. 6
FIGURE	DATA
		GzB+									IFNg+									TNFa+
6A	M0	0.839721	1.50987	0.828107	0.853659	1.15099	0.817654	1.12883	0.871166		0.594266	2.58905	0.712424	0.589053	0.974804	0.5404	0.890722	1.10928		0.959242	0.409479	1.03317	1.10142	1.33839	1.15829	0.962893	1.03711
	M1	0.558653	0.97561	0.809524	1.16144	0.858304	1.13008				0.450043	0.724587	0.842745	0.754127	0.580365	0.938315				0.716588	1.37251	1.01232	1.50332	0.91564	1.24739
	M2	0.713124	0.950058	1.26597	0.960511	1.44019	1.11382				0.552563	0.689835	0.844483	0.481321	1.04431	0.818419				0.976303	0.989573	1.54313	0.879621	2.02844	1.40664
	M4	0.639954	0.802555	0.671312	0.729384	0.543554	1.6144	0.370552	0.37546	0.43681	0.403128	0.533449	0.65682	0.884448	0.549088	0.750652	0.301031	0.324399	0.317526	0.629384	0.923223	0.640758	0.817062	0.418957	1.15261	0.331113	0.36156	0.386299
	M0	M1	M2	M4
6C	5.68	27.2	4.78	28.1
	8.13	9.97	7.25	39.3
	22.1	11	4.32	14.5
	14.8	9.01	77	39.5
	13.6	23.3	10.3	23.2
	4.78	25.2	6.79	15.7
	14.6			49.1
	9.09			24.2
	M0	M2	M4
6D	0.6481	0.3453	0.2433
	0.7403	0.3305	0.5476
	0.6548	0.3698	0.5246
	0.7569	0.2172	0.51575
	0.71095	0.4339	0.57535
	0.7092	0.448	0.0405
	0.7726	0.1178	0.04835
	0.6201	0.6497	0.4951
	0.7479	0.427	0.69405
	0.6495	0.4326	0.8026
	0.75135	0.446	0.776
	0.76015		0.2615
			0.531
			0.2636
			0.1697
			0.6094
			0.0729
			0.1105
			0.657
			0.1742
			0.3971
			0.2832
			0.287
	M0	M1	M2	M4
6E	1.19481	0.979847	0.864865	0.89611
	0.882362	0.83112	0.819872	0.752382
	0.827371	0.913607	0.686143	1.02734
	1.07733	0.848617	0.784877	0.796126
	0.937354	1.08483	0.77113	0.724887
	1.02609	0.799875	1.04484	0.748633
	1.00234	1.03734	0.853617	0.813623
	0.948602	0.994845	0.921106	0.798625
	0.973598	1.08483	0.889861	0.951101
	0.979847	0.786127	0.824871	0.96235
	1.09983	0.917357	0.721137	0.826121
	1.08483	0.989845	0.83112	0.763631
	0.95735	0.842368	0.643649	0.856116
	1.01484	0.976097	0.687393	0.991095
	1.01109	0.777379	0.871114	0.854752
	0.982347	0.687011	0.973598	0.847459
	0.916014	1.06917	0.937354	0.951021
	0.961231	1.67012	0.895593	0.743897
	1.17419	1.11147	0.988945	0.739521
	0.968525	1.16981	1.02395	0.815369
	0.911638	1.14648	0.863504	0.904345
	1.25733	0.586366	0.936435	0.932059
	1.02103	1.04583	0.953938	0.335483
	0.914555	0.770152	0.717642	0.571779
	1.03562	0.765776	0.883925	0.509059
	0.999155	1.11001	0.789114	0.74098
	1.03708	1.10272	0.37049	0.927683
	0.710349	1.13627	0.822662	0.755566
	1.00791	1.34631	0.894135	0.681176
	1.09543	1.08376	0.872255	0.710349
	1.18732	1.02395	0.891218	0.812452
	0.969983	1.07646	0.681176	0.848917
	1.03562	1.41924	0.812452	0.707431
	1.01812	1.15814	0.647628	0.530938
	0.778904	1.18003	0.799324	0.66659
		0.908721	0.914555	0.897052
		0.784738	1.2938	0.819745
		0.700138	0.869338
		0.717642	0.759942
		0.945187	1.08959
	M0	M1	M2	M4
6F	2.56864	0.757389	1.95649	1.08387
	0.502926	0.889422	0.751388	0.796999
	1.14269	1.1787	1.24831	1.22431
	0.865416	1.77644	1.50038	1.86047
	0.819805	0.702176	1.44036	1.83646
	0.909828	1.64441	0.664966	3.46887
	0.890623	1.29632	0.984246	1.6084
	0.987847	1.02626	0.765791	1.23631
	1.50038	0.965041	0.711778	0.795799
	1.16789	1.16789	0.846212	1.04546
	0.566542	0.766992	1.70443	0.963841
	0.562941	0.974644	0.723781	2.17254
	1.29632	1.1847	1.6084	0.948237
	0.845011	0.696174	0.96144	2.14854
	0.571343	1.78845	2.10053	4.16705
	0.8018	1.25947	0.88102	1.28106
	1.05795	0.899621	0.87982	1.79205
	1.23788	1.27386	0.993182	1.97197
	0.935606	1.64091	0.993182	2.56932
	1.37462	2.25265	1.31705	3.3322
	0.806061	1.02197	1.10114	1.61212
	0.899621	1.52576	0.462765	2.54053
	0.834848	1.26667	1.70568	0.978788
	1.07955	1.1875	1.12992	1.11553
	1.26667	1.05076	1.23068	1.04356
	0.899621	0.964394	1.39621	2.90758
	1.03636	1.12992	1.1803	1.69129
	1.06515	0.978788	1.02917	1.21629
	0.964394	0.993182	1.05795	1.23788
	0.78447	1.1947	0.639811	0.672197
	0.971591	1.34583	1.11553	1.04356
	1.03636	0.978788	0.985985	1.12992
	0.971591	1.09394	0.928409	1.20189
	0.856439	1.07955	0.849243	1.00758
	0.921212	0.87803	1.52576	1.27386
		1.02197	1.02917	1.08674
		0.734091	1.22348	1.41061
		0.78447	1.07955
		2.8428	3.03712
		0.957197	1.20909
	M0	M1	M2	M4
6G	0.909987	0.865246	0.721438	1.08815
	0.639947	1.08495	0.668708	0.884421
	1.49081	0.941145	0.860453	0.836485
	0.927563	1.00746	1.37736	0.747803
	0.918775	0.763782	1.38056	0.81731
	1.11292	0.658322	1.05779	1.08016
	0.8917			1.07895
	1.1083			1.167
				1.23785

## Sheet: Fig. 7
FIGURE	DATA
		0Gy																			1Gy																									2Gy
7A	19 months	4.7	4.15	11.6	20	3.46	11.2	5.19	5.28	5.98	11.8	8.96	12.1	5.07	21.9	6.78	4.05	4.95	7.87	3.62	68.2	11.3	11.8	3.6	5.56	20.6	8.33	3.77	45.6	8.37	10.6	3.97	5.06	4.93	16.4	9.23	8.53	7.51	4.31	4.64	2.64	15.8	7.8	7.95	9.44	10.5	12.9	11.5	2.11
	Day 7 post RWN	9.73	16.8	4.77	8.72	4.65	7.87	13.7	6.87	15.5	9.22	8.66	16	18.2	17.9	10.3	13				15.7	3.17	22.5	7.38	9.07	18.3	12.4	19.9	21.2	36.3	6.17	9.29	8.3	9.47	9.72	22.1										21.4	15.6	22.4	9.21
	Day 60 post RWN	6.48	4.54	15.6	4.69	5.51	4.62	5.15	7.95	15.7	20.5	15.3	4.37	4.11	4.97	15.9					13.7	10.6	9.44	3.74	8.21	10.1	6.64	6.63	4.6	21.6	5.45	19.9	9.8	7.64	15.1	16.2										7.39	31.2	4.21	6.88
	Day 8 post WNV	29.8	24.8	17.8	25.9	29.3	14.3	36.1	27.3	32.5	37.9	9.7	29.1	22.2	16.9	34.3	24.9				10.4	55.2	15.7	22.9	30.8	15.7	41.9	71.2	33.3	14	16.4	30.6	26.3	51												51.8	39.4	35.3	12.9
		0Gy																			1Gy																									2Gy
7B	19 months	204	393.5	273	568	708	182.5	221.5	212.5	477.5	264	211	238.85	123.95	482	320	281.5	447.5	569.5	441	504.5	282	645.5	296.5	177.5	546	322	294.5	728	247	341.5	232.5	293	234.5	268	408	148.95	223	395.5	136.5	220.5	728.5	1369	642.5	304.5	266	569	343	334
	Day 8 post WNV	691	628	1185	1380	2340	760	751	795	952	1089	969	1061	1033	870	847	908				820	963	1828	789	615	918	806	602	828	487	1017	766	1030	886												1047	713	1233	914
	Survived	Perished
7C	864	3261
	1275	1293
	1134	2564
	1185	2172
	1428	854
	1319
	2090
	863
	814
	M0
6E	1.19481
	0.882362
	0.827371
	1.07733
	0.937354
	1.02609
	1.00234
	0.948602
	0.973598
	0.979847
	1.09983
	1.08483
	0.95735
	1.01484
	1.01109
	0.982347
	0.916014
	0.961231
	1.17419
	0.968525
	0.911638
	1.25733
	1.02103
	0.914555
	1.03562
	0.999155
	1.03708
	0.710349
	1.00791
	1.09543
	1.18732
	0.969983
	1.03562
	1.01812
	0.778904
	M0
6F	2.56864
	0.502926
	1.14269
	0.865416
	0.819805
	0.909828
	0.890623
	0.987847
	1.50038
	1.16789
	0.566542
	0.562941
	1.29632
	0.845011
	0.571343
	0.8018
	1.05795
	1.23788
	0.935606
	1.37462
	0.806061
	0.899621
	0.834848
	1.07955
	1.26667
	0.899621
	1.03636
	1.06515
	0.964394
	0.78447
	0.971591
	1.03636
	0.971591
	0.856439
	0.921212
	M0
6G	0.909987
	0.639947
	1.49081
	0.927563
	0.918775
	1.11292
	0.8917
	1.1083
[truncated: 42 more columns]
